# Supplementary material for: Computational Docking Reveals Co-Evolution of C4 Carbon Delivery Enzymes in Diverse Plants
Source: Int J Mol Sci. 2022 Oct 21;23(20):12688. doi: 10.3390/ijms232012688 (PMC9604239; doi:10.3390/ijms232012688)
Supplement: Supplementary file 1 [file ijms-23-12688-s001.zip]

Archive with 1 entries (1 files):
- ijms-1877469-supplementary.xlsx
