# Supplementary material for: Computational Docking Reveals Co-Evolution of C4 Carbon Delivery Enzymes in Diverse Plants
Source: Int J Mol Sci. 2022 Oct 21;23(20):12688. doi: 10.3390/ijms232012688 (PMC9604239; doi:10.3390/ijms232012688)
Supplement: Supplementary file 1 [file ijms-23-12688-s001.zip › ijms-1877469-supplementary.xlsx]

## Sheet: 工作表1
Pairwise phylogenetic tree similarity comparison between eight key photosynthetic enzymes
Var1	Var2	mirror tree score
CA	CA	1
PEPC	CA	0.686
PPCK	CA	0.962
NADP-MDH	CA	0.729
NADP-ME	CA	0.882
RBC	CA	0.21
PPDK	CA	0.788
PPDK-RP	CA	0.717
CA	PEPC	0.686
PEPC	PEPC	1
PPCK	PEPC	0.339
NADP-MDH	PEPC	0.562
NADP-ME	PEPC	0.936
RBC	PEPC	0.685
PPDK	PEPC	0.704
PPDK-RP	PEPC	0.767
CA	PPCK	0.962
PEPC	PPCK	0.339
PPCK	PPCK	1
NADP-MDH	PPCK	0.317
NADP-ME	PPCK	0.467
RBC	PPCK	0.433
PPDK	PPCK	0.595
PPDK-RP	PPCK	0
CA	NADP-MDH	0.729
PEPC	NADP-MDH	0.562
PPCK	NADP-MDH	0.317
NADP-MDH	NADP-MDH	1
NADP-ME	NADP-MDH	0.81
RBC	NADP-MDH	0.364
PPDK	NADP-MDH	0.873
PPDK-RP	NADP-MDH	0.853
CA	NADP-ME	0.882
PEPC	NADP-ME	0.936
PPCK	NADP-ME	0.467
NADP-MDH	NADP-ME	0.81
NADP-ME	NADP-ME	1
RBC	NADP-ME	0.439
PPDK	NADP-ME	0.786
PPDK-RP	NADP-ME	0.873
CA	RBC	0.21
PEPC	RBC	0.685
PPCK	RBC	0.433
NADP-MDH	RBC	0.364
NADP-ME	RBC	0.439
RBC	RBC	1
PPDK	RBC	0.238
PPDK-RP	RBC	0.356
CA	PPDK	0.788
PEPC	PPDK	0.704
PPCK	PPDK	0.595
NADP-MDH	PPDK	0.873
NADP-ME	PPDK	0.786
RBC	PPDK	0.238
PPDK	PPDK	1
PPDK-RP	PPDK	0.831
CA	PPDK-RP	0.717
PEPC	PPDK-RP	0.767
PPCK	PPDK-RP	0
NADP-MDH	PPDK-RP	0.853
NADP-ME	PPDK-RP	0.873
RBC	PPDK-RP	0.356
PPDK	PPDK-RP	0.831
PPDK-RP	PPDK-RP	1
